# Supplementary material for: Phenolic Content Analysis of Two Species Belonging to the Lamiaceae Family: Antioxidant, Anticholinergic, and Antibacterial Activities
Source: Molecules. 2024 Jan 18;29(2):480. doi: 10.3390/molecules29020480 (PMC10821218; doi:10.3390/molecules29020480)
Supplement: Supplementary file 1 [file molecules-29-00480-s001.zip]

Archive with 1 entries (1 files):
- molecules-2782656-supplementary.pdf
